# Supplementary material for: Adherence to Guidelines for Diagnosis, Staging, and Treatment for Gastric Cancer in Italy According to the View of Surgeons and Patients
Source: J Clin Med. 2024 Jul 20;13(14):4240. doi: 10.3390/jcm13144240 (PMC11277783; doi:10.3390/jcm13144240)
Supplement: Supplementary file 1 [file jcm-13-04240-s001.zip]

Archive with 1 entries (1 files):
- jcm-3099715-supplementary.pdf
